# Supplementary material for: Untargeted Headspace-Gas Chromatography-Ion Mobility Spectrometry in Combination with Chemometrics for Detecting the Age of Chinese Liquor (Baijiu)
Source: Foods. 2021 Nov 22;10(11):2888. doi: 10.3390/foods10112888 (PMC8621296; doi:10.3390/foods10112888)
Supplement: Supplementary file 1 [file foods-10-02888-s001.zip]

Archive with 1 entries (1 files):
- foods-1454538-supplementary.pdf
